# Supplementary material for: Brain signatures of a multiscale process of sequence learning in humans
Source: eLife. 2019 Feb 4;8:e41541. doi: 10.7554/eLife.41541 (PMC6361584; doi:10.7554/eLife.41541)
Supplement: Figure 2—source data 1. — Clusters were defined at the group-level with a significance level p < 0.05 (two-sided t-test) uncorrected, at each sensor and time point. We estimated with permutations the significance of those clusters, thereby effectively correcting for multiple comparisons over sensors and times points (Maris & Oostenveld, 2007). The table lists all clusters significant at the level p < 0.05. [file elife-41541-fig2-data1.xlsx]

## Sheet: Significant clusters - Signific
	Description	Cluster t-value (std. dev.)	Cluster p-value
Effect of rare items Rare items – Frequent items Frequency-biased condition	Positive cluster From 226 to 910 ms Over 58 sensors (3191 time samples)	9.17 ⋅ 10⁻³ (0.0010)	0.001
Effect of rare alternations Alternations – Repetitions Repetition-biased condition	Positive cluster From 391 to 633 ms Over 28 sensors (585 time samples)	1.68 ⋅ 10⁻³ (0.0048)	0.024
Effect of rare repetitions Repetitions – Alternations Alternation-biased condition	Positive cluster From 176 to 371 ms Over 22 sensors (390 time samples)	1.68 ⋅ 10⁻³ (0.0052)	0.028
